# Supplementary material for: The Sequential Change in Left Ventricular Function among Various Cardiovascular Diseases: A 12-Year Study
Source: J Pers Med. 2022 Mar 7;12(3):415. doi: 10.3390/jpm12030415 (PMC8950536; doi:10.3390/jpm12030415)
Supplement: Supplementary file 1 [file jpm-12-00415-s001.zip]

Archive with 1 entries (1 files):
- jpm-1567244-supplementary.pdf
